# Supplementary material for: Early Diagnosis of Intracranial Internal Carotid Artery Stenosis Using Extracranial Hemodynamic Indices from Carotid Doppler Ultrasound
Source: Bioengineering (Basel). 2022 Aug 29;9(9):422. doi: 10.3390/bioengineering9090422 (PMC9495671; doi:10.3390/bioengineering9090422)
Supplement: Supplementary file 1 [file bioengineering-09-00422-s001.zip]

Archive with 1 entries (1 files):
- bioengineering-1858763-DATA.xlsx
