# Supplementary material for: Early Diagnosis of Intracranial Internal Carotid Artery Stenosis Using Extracranial Hemodynamic Indices from Carotid Doppler Ultrasound
Source: Bioengineering (Basel). 2022 Aug 29;9(9):422. doi: 10.3390/bioengineering9090422 (PMC9495671; doi:10.3390/bioengineering9090422)
Supplement: Supplementary file 1 [file bioengineering-09-00422-s001.zip › bioengineering-1858763-DATA.xlsx]

## Sheet: Positive
ID	Age	Gender	Hypertension	Diabetes	Hyperlipidemia	CCBs	Cerebral Vasodilators	ARBs et al.	Hypolipidemic Drugs	Hypoglycemic Drugs	Left Stenosis	Right Stenosis	L-stenosis Degree（%）	R-stenosis Degree（%）	MAX		L-PSV	L-EDV	L-RI	R-PSV	R-EDV	R-RI		L-FHR	R-FHR	MAX		LEFT ICA	AMP1	AMP2	AMP3	AMP4	AMP5	AMP6	AMP7	AMP8	AMP9	AMP10	AMP11	AMP12	AMP13	AMP14	AMP15	AMP16	AMP17	AMP18	AMP19	AMP20
1	57	1	1	1	0	1	0	0	1	1	0	1		0.36	0.36		67	27.6	0.59	52.9	18.5	0.63		0.335288	0.368394	0.368394			10.6837	4.51517	2.65569	1.12024	1.62271	2.2068	1.23295	1.10527	1.74181	1.37574	0.40902	0.44985	0.69865	0.46083	0.13029	0.56595	0.37916	0.27323	0.20222	0.035
2	65	1	1	1	0	1	0	1	1	1	1	1	0.42	0.6	0.6		42.2	16.9	0.6	52.1	20.6	0.61		0.361208	0.390461	0.390461			9.55339	5.57744	2.76496	1.07128	1.87893	2.16915	0.53536	0.70251	0.41246	0.1825	0.21758	0.29774	0.21644	0.0569	0.17914	0.07327	0.27065	0.18917	0.04258	0.05701
3	56	0	1	0	1	1	0	1	1	0	1	1	0.5	0.43	0.5		57.5	24.1	0.58	57.5	24.1	0.58		0.413248	0.413582	0.413582			11.1267	4.97143	2.15473	0.26242	1.21082	1.23977	0.3582	1.24964	0.8273	0.47771	0.46465	0.90428	0.49074	0.1542	0.22144	0.12603	0.10881	0.09993	0.32316	0.153
4	67	1	1	0	1	0	0	0	1	0	1	1	0.44	0.43	0.44		86.9	31.7	0.64	70.6	29.8	0.58		0.398527	0.333168	0.398527			15.4854	7.40502	3.67633	1.90906	2.32513	1.47837	1.05156	1.13412	0.67161	0.55175	0.8088	0.15517	0.46118	0.38631	0.32248	0.2409	0.11489	0.13949	0.20941	0.32964
5	75	1	1	1	0						1	1	0.65	0.61	0.65		47.6	17.6	0.63	51.3	17.6	0.66		0.410431	0.363962	0.410431			13.0997	5.24576	2.19768	1.24672	1.63315	2.13724	0.99111	1.16175	1.29439	0.29275	0.299	0.74105	0.25699	0.08655	0.32542	0.3081	0.18449	0.27341	0.13195	0.00976
6	71	1	0	1	0	0	0	0	1	1	1	1	0.7	0.68	0.7		43.7	23.2	0.47	85.8	30.3	0.65		0.398508	0.313336	0.398508			19.0516	10.74	4.64156	1.21276	1.39866	1.51486	0.09457	0.96555	1.61237	1.30545	1.16195	0.68812	0.45281	0.51177	0.4971	0.4985	0.60132	0.12336	0.4576	0.27743
7	70	0	1	0	1	0	0	1	0	1	1	1	0.56	0.53	0.56		52.2	21.7	0.58	56.2	33.7	0.4		0.36643	0.332173	0.36643			15.5242	7.44941	3.19663	2.52275	3.48996	1.88841	0.55733	2.111	1.21875	0.57238	0.99379	0.44309	0.33925	0.30351	0.59966	0.23251	0.12218	0.13825	0.36072	0.30229
8	64	1	0	0	0	0	1	0	1	0	0	1		0.57	0.57		77.2	26.2	0.66	52.6	19.1	0.64		0.326065	0.36097	0.36097			9.09272	3.05161	2.71979	0.88844	1.76029	2.78886	1.47775	0.89879	0.95897	0.70955	0.42514	0.74331	0.50163	0.39367	0.31382	0.25501	0.16481	0.27052	0.15561	0.3159
9	69	1	1	0	1	0	0	0	1	0	1	1	0.56	0.55	0.56		82.3	25.3	0.69	91.1	20.4	0.78		0.357537	0.357192	0.357537			19.8395	11.0857	4.33604	1.3248	2.30478	2.1658	3.44772	1.55308	1.69759	1.39591	1.25718	1.10601	0.27645	0.73077	0.13192	0.0354	1.01731	0.77583	0.4481	0.55944
10	62	0	0	1	0	0	0	0	1	1	0	1		0.27	0.27		128	44.8	0.65	98.4	37.5	0.62		0.378092	0.399661	0.399661			18.9993	9.51978	3.27189	1.84742	3.37034	1.38768	2.59416	2.14555	1.3651	0.33316	0.73587	0.20677	0.46387	0.49278	1.14803	0.89614	0.27387	0.52204	0.26908	0.40769
11	73	0	0	1	1	0	0	0	0	1	0	1		0.41	0.41		70.9	18.4	0.74	103	32.3	0.69		0.402935	0.3783	0.402935			21.7735	13.196	6.50608	3.71433	1.89603	1.16059	0.36858	0.71319	0.65412	0.71122	0.71179	0.20685	0.34738	0.423	0.20693	0.43136	0.17575	0.37426	0.3905	0.07576
12	76	1	1	0	0	1	0	1	0	0	1	1	0.25	0.3	0.3		82.3	24	0.71	61.6	19.2	0.69		0.34275	0.357238	0.357238			11.7484	6.39021	4.25376	2.62373	2.66892	1.51761	1.03609	0.83507	0.52951	0.37304	0.32728	0.07177	0.27468	0.1707	0.0902	0.08546	0.3711	0.41832	0.27999	0.21114
13	54	0	0	0	0						0	1		0.42	0.42		72.4	37.7	0.48	75.5	50.6	0.33		0.343981	0.42	0.42			12.9299	6.47471	2.42377	2.8419	2.42998	0.8757	1.7089	1.76565	0.95852	0.30143	0.60885	0.39645	0.67286	0.67752	0.3509	0.78851	0.40287	0.46779	0.12125	0.39158
14	72	1	1	1	1						1	1	0.47	0.42	0.47		91.9	25.3	0.73	87.4	27.9	0.68		0.402001	0.406066	0.406066			21.8292	10.7132	5.20027	3.32211	3.39775	0.87063	1.38941	1.70826	0.66129	0.83161	0.70584	0.78408	0.55592	0.61148	0.60791	0.34484	0.1809	0.17093	0.15813	0.25765
15	64	0	0	0	0						1	0	0.25		0.25		108	39.9	0.63	83.9	28.5	0.66		0.370575	0.358946	0.370575			19.9425	8.12404	2.49438	4.14583	1.34967	2.49131	1.87258	1.46128	1.48082	1.69012	1.66542	0.98461	1.12843	0.4073	1.47662	0.95272	0.94402	0.54683	0.14981	0.50679
16	61	1	0	1	0	0	0	0	1	0	0	1		0.57	0.57		35.9	22.1	0.38	69.1	28.8	0.58		0.391819	0.265545	0.391819			14.5079	7.20562	3.08739	1.65649	1.63675	1.77902	1.40755	0.77322	0.45639	0.59364	0.45984	0.36286	0.43916	0.4288	0.4753	0.67049	0.21198	0.19014	0.35777	0.32666
17	51	0	0	0	0	0	1	1	0	0	1	0	0.28		0.28		81.9	35.6	0.57	94.3	42.4	0.55		0.417861	0.429819	0.429819			17.2229	7.90179	3.77936	1.41146	2.04594	1.82001	0.64722	0.87692	1.33987	0.60792	0.27389	0.63262	0.78808	0.24723	0.34918	0.39419	0.16572	0.48453	0.07036	0.15764
18	52	0	1	0	0	1	0	0	0	0	1	0	0.43		0.43		61.4	20.9	0.68	84	33.4	0.6		0.372501	0.401141	0.401141			14.0663	6.74144	4.2294	0.65952	0.52833	1.11619	1.01115	2.35107	0.93084	1.35261	0.73343	0.22785	0.47121	0.74168	0.47333	0.31765	0.62752	0.58933	0.32649	0.2664
19	56	1	1	1	1						1	1	0.27	0.39	0.39		65.2	30	0.54	75.5	25.3	0.66		0.246026	0.319081	0.319081			10.6743	7.00874	5.67931	3.85358	2.29687	2.15755	1.4651	0.75805	0.90297	0.60037	1.04344	1.09095	1.11816	1.21515	0.84816	0.75827	0.66948	0.4367	0.32959	0.47999
20	71	1	0	0	0						1	1	0.59	0.42	0.59		89.4	25.8	0.71	62	36	0.42		0.364548	0.322533	0.364548			19.1829	7.11554	4.01568	2.88291	4.16851	3.70403	1.17041	1.82024	2.10942	1.39502	1.00055	0.70433	0.18813	0.64357	0.72016	0.49035	0.4668	0.40122	0.30012	0.1413
21	65	0	1	0	1	1	1	1	1	0	1	0	0.32		0.32		130	51.2	0.57	40.1	16.8	0.58		0.395857	0.44697	0.44697			8.20279	3.88655	2.20066	1.04594	1.45636	1.35395	0.64481	0.24254	0.05111	0.08441	0.33159	0.29103	0.13237	0.06405	0.11946	0.09781	0.08222	0.16332	0.09113	0.17952
22	85	1	0	0	1	0	0	0	1	0	1	0	0.57		0.57		69.5	20.6	0.7	63.5	15	0.76		0.340403	0.359758	0.359758			14.8615	7.5908	4.70358	1.7023	2.72643	1.78142	2.60268	1.93369	1.03756	0.48094	0.33498	0.56329	0.73097	0.67993	0.07111	0.23003	0.22415	0.51005	0.55097	0.34216
23	59	1	1	1	0	1	0	0	0	0	1	1	0.47	0.44	0.47		61.2	25.8	0.58	62.5	26.5	0.58		0.39973	0.388626	0.39973			15.0707	5.35485	2.34078	2.76034	2.8719	0.71376	2.52203	1.67548	0.17074	0.80914	0.35021	0.12653	0.27284	0.80585	0.51592	0.34367	0.26266	0.27308	0.37245	0.08925
24	65	1	1	1	0	0	0	0	0	0	0	1		0.49	0.49		80.6	21.5	0.73	69.1	38.2	0.45		0.279231	0.385572	0.385572			12.683	8.15174	4.40214	2.11805	2.77419	2.42967	1.78619	1.69794	2.16574	1.42622	0.2586	1.16708	1.16164	0.28489	0.55575	1.02101	0.12743	0.19949	0.59237	0.4181
25	80	0	1	1	0						1	1	0.5	0.37	0.5		86.9	12	0.86	50.3	12.5	0.76		0.392497	0.363959	0.392497			15.7971	8.15743	3.15284	1.86797	3.15899	2.21991	0.70482	1.42148	1.01764	0.19212	0.64304	0.37564	0.20773	0.351	0.38192	0.01932	0.14115	0.20806	0.05631	0.1732
26	52	1	/	/	/						1	0	0.28		0.28		55.3	19.7	0.64	51.9	21	0.6		0.30092	0.363321	0.363321			8.40025	5.0384	2.6471	1.86893	3.13857	2.14079	0.68448	0.79324	0.46313	0.29516	0.47306	0.26892	0.05483	0.04503	0.12158	0.03241	0.2475	0.40796	0.38985	0.40403
27	62	0	/	/	/						1	1	0.55	0.35	0.55		79.2	30.7	0.61	74.6	31.3	0.58		0.402873	0.417521	0.417521			18.1528	6.30272	2.46472	3.26739	3.68717	1.32725	1.5946	1.92002	0.54571	1.4251	0.94607	0.40165	0.78546	0.47775	0.08355	0.64556	0.42592	0.16139	0.28812	0.15549
28	68	0	1	0	1						1	1	0.33	0.39	0.39		111	38.7	0.65	55.1	20.5	0.63		0.375798	0.377756	0.377756			10.2512	5.06049	2.33936	1.21689	0.47092	0.28271	0.19722	0.93452	0.12936	0.78682	1.10252	0.96251	0.69174	0.64975	0.22466	0.17848	0.33535	0.59094	0.52469	0.34836
29	77	1	1	0	0						1	1	0.55	0.52	0.55		58.1	22.1	0.62	55.7	17.3	0.69		0.421413	0.393408	0.421413			14.5341	4.97584	3.27628	2.21551	2.12911	1.24083	0.37953	1.02414	0.08369	0.56881	0.64004	0.59302	0.32647	0.50225	0.27311	0.09132	0.28632	0.24384	0.59234	0.51238
30	67	1	0	0	1	0	1	0	1	0	1	1	0.39	0.38	0.39		82.8	26.3	0.68	90.3	24	0.73		0.4592	0.401711	0.4592			25.2035	10.7485	4.75179	0.75421	1.30632	1.72902	0.28867	1.22239	1.6353	0.69818	0.66349	1.07688	0.56091	0.23425	0.366	0.52324	0.70192	1.10532	0.72044	0.59543
31	64	0	1	0	0	0	0	0	1	0	1	1	0.28	0.53	0.53		51.3	28.7	0.44	92.4	46.2	0.5		0.360737	0.351448	0.360737			17.1001	7.64446	5.31398	1.57563	4.19242	1.08243	1.49241	1.71047	1.36165	0.52971	1.13445	0.35125	0.43693	0.31549	0.28588	0.5428	0.28343	0.34179	0.73958	0.96843
32	63	0	1	0	1						1	0	0.29		0.29		72	21	0.71	67.3	24	0.64		0.358136	0.40404	0.40404			13.5183	6.37911	3.46851	1.74288	2.77717	0.7269	1.85612	2.01843	1.08825	0.18119	0.36366	0.62802	0.37275	0.60542	0.49934	0.59016	0.24181	0.21408	0.2294	0.24475
33	68	1	1	0	1	0	1	0	1	0	1	1	0.17	0.24	0.24		74.9	24.6	0.67	68.4	21.6	0.68		0.382108	0.344501	0.382108			16.5308	7.87539	2.46224	1.96804	2.61206	1.70729	0.80178	1.70306	1.14394	0.40796	0.61803	0.49376	0.83183	0.55926	0.50066	0.71023	0.74782	0.46434	0.28301	0.84057
34	60	1	1	1	0	0	0	0	0	1	1	1	0.6	0.36	0.6		40.7	15.4	0.62	42	19.3	0.54		0.26475	0.332781	0.332781			6.43897	4.85628	3.03264	1.24361	1.34107	0.9098	0.43061	0.68414	1.41161	0.91745	0.41816	0.48185	0.23404	0.47343	0.27962	0.17851	0.05896	0.00874	0.37562	0.54581
35	63	0	1	1	0	0	0	0	1	1	1	1	0.72	0.47	0.72		84.5	25.4	0.7	80.6	46.3	0.43		0.343058	0.388902	0.388902			17.4222	7.9848	2.8193	3.40872	3.5962	2.11894	2.26832	2.31049	0.41139	1.15469	0.06372	0.64996	1.32262	0.57329	1.0605	0.46454	0.77372	0.99872	0.11542	1.26754
36	65	1	/	/	/	0	1	1	1	0	0	1		0.23	0.23		42	24.5	0.42	61.2	25.1	0.59		0.260685	0.376318	0.376318			8.35908	5.77746	4.19493	1.40294	3.27166	2.87242	1.16698	1.04266	0.61357	0.32159	0.36902	0.25867	0.24322	0.49253	0.22327	0.4824	0.33106	0.30344	0.01961	0.31927
37	68	1	/	/	/	1	1	0	0	0	0	1		0.55	0.55		43	18	0.58	62.4	22.6	0.64		0.354775	0.418865	0.418865			13.8484	6.22796	2.75213	2.02418	3.47807	2.05144	0.73879	1.58944	0.58394	0.92171	1.23764	0.51667	0.26416	0.44374	0.88921	0.30271	0.34325	0.30005	0.03075	0.49017
38	66	0	1	0	0	0	0	0	1	0	1	1	0.34	0.85	0.85		55.2	30.6	0.44	75.1	24.5	0.67		0.415501	0.371028	0.415501			15.4567	7.75184	2.21455	1.01775	0.71247	0.30734	0.87479	1.4104	1.17436	1.03769	0.67796	0.38882	0.65612	0.51778	0.50317	0.57509	0.50181	0.36378	0.641	0.41675
39	63	1	1	1	0	1	0	1	0	0	1	1	0.38	0.2	0.38		56.2	18.9	0.66	62.2	15.4	0.75		0.393843	0.467661	0.467661			14.2719	5.77225	1.54217	0.68241	2.07066	1.68144	1.43372	1.47689	1.34532	0.97832	0.25331	0.78908	0.94309	0.46641	0.35706	0.48937	0.24918	0.54898	0.64043	0.2455
40	69	0	1	1	1	1	0	1	1	1	1	1	0.5	0.39	0.5		50.5	15.6	0.69	89.2	29.6	0.67		0.481383	0.369536	0.481383			23.2714	7.5424	1.28013	4.93378	2.19408	0.83765	1.36663	1.19365	1.01792	0.41647	0.89115	0.4306	0.14234	0.21418	0.405	0.51448	0.477	0.36276	0.41631	0.43489
41	67	1	1	1	0	0	0	1	0	1	1	1	0.43	0.49	0.49		80.4	33	0.59	63	21	0.67		0.354839	0.352058	0.354839			13.5252	5.03742	2.60384	2.1391	3.0628	3.76889	2.19574	0.44066	1.03192	0.98154	0.56257	0.58607	0.3312	0.5121	0.36063	0.44018	0.14157	0.30923	0.02304	0.06263
42	62	0	0	0	1	1	1	0	1	0	1	0	0.32		0.32		104	42.1	0.59	85	28.3	0.67		0.388453	0.342197	0.388453			25.5867	12.4985	5.94494	1.89968	3.6392	2.9316	1.8933	2.30893	2.51344	1.14127	0.79835	0.97687	0.86539	0.45494	0.6925	0.5259	0.19294	0.26113	0.4593	0.28345
43	60	0	1	1	1	0	1	0	0	0	0	1		0.33	0.33		61.6	28.4	0.54	52.8	17.8	0.66		0.384239	0.394892	0.394892			12.3468	5.44388	1.20838	2.42852	2.17214	1.23772	1.77743	0.35377	0.97914	0.97533	0.22282	0.60948	0.32446	0.36369	0.23556	0.25244	0.43143	0.3815	0.11763	0.27097
44	63	0	0	0	1	0	0	0	0	1	0	1		0.42	0.42		47.6	13.3	0.72	52.7	18.4	0.65		0.465065	0.423958	0.465065			12.2763	5.766	1.5795	0.53707	1.00128	0.48531	0.1129	0.6973	0.78562	0.37572	0.63908	0.39456	0.18279	0.40956	0.21729	0.15846	0.18297	0.18156	0.21348	0.20022
45	77	0	1	0	0						1	0	0.6		0.6		64.3	25.7	0.6	70.3	30.9	0.56		0.45574	0.367352	0.45574			14.8541	5.29774	2.24884	1.73734	2.05482	1.04937	0.63751	0.68267	0.55134	0.73526	0.18645	0.35286	0.22843	0.25418	0.40985	0.27525	0.26122	0.13808	0.23159	0.40643
46	85	1	1	0	0						1	0	0.22		0.22		75	25.3	0.66	43.7	13.7	0.69		0.37663	0.353713	0.37663			18.4261	9.74827	4.03885	1.48405	3.19503	2.31248	0.67253	2.08863	1.78512	0.48296	0.98678	1.01554	0.40969	0.46721	0.60471	0.17937	0.23295	0.10169	0.17232	0.51934
47	64	1	0	0	0	0	0	0	1	0	1	0	0.2		0.2		60	12	0.8	82.3	19.7	0.76		0.379402	0.348877	0.379402			14.2856	8.87153	3.60813	1.03734	1.06522	2.39419	1.21778	0.45938	0.65252	0.23342	0.29598	0.52845	0.54221	0.3925	0.37444	0.42911	0.40812	0.26355	0.40222	0.19117
48	57	1	1	0	0						1	0	0.15		0.15		74.6	24	0.68	56.2	20.2	0.64		0.368555	0.333865	0.368555			14.3451	7.48945	3.19586	2.33573	2.47612	1.28338	0.55868	0.36835	0.74694	0.56131	1.06555	1.06122	0.64645	0.33109	0.37006	0.30931	0.35736	0.20587	0.61766	0.59707
49	68	1	1	1	0	0	1	1	1	0	1	0	0.45		0.45		81.9	20.6	0.75	65.2	15.9	0.76		0.412038	0.302781	0.412038			21.2536	6.60238	0.54495	1.67097	3.561	4.11294	2.93915	0.66336	1.48546	1.52084	1.45454	1.06203	0.77398	0.88626	0.59813	0.86659	0.60679	0.39099	0.44811	0.13963
50	59	1	0	1	0	0	0	0	1	0	1	1	0.39	0.43	0.43		76.3	27	0.65	69.5	23.6	0.66		0.342218	0.349817	0.349817			15.9395	6.95465	4.59287	3.41227	3.08234	3.02677	0.68605	1.52127	1.12944	0.61823	0.93095	1.46439	0.55853	0.198	0.21021	0.56195	0.59834	0.53489	0.07364	0.48275
51	72	0	1	0	0	0	0	0	0	0	1	0	0.3		0.3		69.5	18	0.74	65.5	18.9	0.71		0.422849	0.417391	0.422849			19.6436	7.94917	0.59665	2.67733	3.50665	1.91041	0.8019	1.76468	1.31582	0.56428	0.75541	0.12365	1.17182	1.10734	0.46555	0.65867	0.468	0.41906	0.31549	0.2398
52	51	0	0	0	0						0	1		0.32	0.32		42.4	18.4	0.57	47.6	21.9	0.54		0.33552	0.373858	0.373858			7.52293	3.54395	1.46894	1.2689	1.70751	1.16652	0.37972	0.93764	0.51645	0.68066	0.75776	0.83201	0.4208	0.08005	0.09435	0.17492	0.37117	0.25271	0.08862	0.1561
"/" denotes a blank description of the disease history in the medical records, we assume these participants do not have these diseases in this study
[truncated: 21 more columns]

## Sheet: Negative
ID	Age	Gender	Hypertension	Diabetes	Hyperlipidemia	CCBs	Cerebral Vasodilators	ARBs et al.	Hypolipidemic Drugs	Hypoglycemic Drugs		L-PSV	L-EDV	L-RI	R-PSV	R-EDV	R-RI		L-FHR	R-FHR	MAX		LEFT ICA	AMP1	AMP2	AMP3	AMP4	AMP5	AMP6	AMP7	AMP8	AMP9	AMP10	AMP11	AMP12	AMP13	AMP14	AMP15	AMP16	AMP17	AMP18	AMP19	AMP20		RIGHT ICA	AMP1	AMP2	AMP3	AMP4
1	51	1	1	0	0	0	0	1	1	0		146	29.9	0.8	120	22	0.82		0.318462	0.347649	0.347649			13.7313	8.83755	4.81565	0.89033	2.98735	2.52395	1.03559	1.11998	1.05604	0.78022	1.09083	1.09669	0.53127	0.47335	0.26664	0.38174	0.36903	0.21963	0.47783	0.43257			13.8017	6.9904	2.91013	2.10023
2	70	0	1	1	1	1	0	0	1	0		73.9	23	0.69	74.9	23	0.69		0.309486	0.351433	0.351433			14.5069	7.24384	4.59815	3.2559	3.2773	3.33635	1.87025	2.07086	1.59961	0.78805	1.07287	1.21421	0.15191	0.23472	0.16552	0.16865	0.40252	0.56738	0.18903	0.16022			18.4947	8.74721	3.54168	2.0305
3	77	1	0	1	0							65.5	16.5	0.75	72.9	16.7	0.77		0.3295	0.320016	0.3295			17.1539	8.11967	4.35282	3.09608	4.0699	4.18604	1.66394	2.11721	2.118	0.07296	0.73593	0.44939	0.88691	0.76932	0.2233	0.51144	0.57569	0.47226	0.24874	0.2368			15.4467	7.95357	4.27114	2.85892
4	74	1	1	0	0							61.7	17.6	0.72	85.8	17.6	0.79		0.33905	0.354343	0.354343			15.7668	8.92804	3.62848	1.15303	2.17967	1.88745	0.5814	1.80377	2.33207	1.9516	0.85623	0.42734	0.21985	0.41092	0.82526	1.11615	0.88556	0.68735	0.61072	0.25134			15.8451	7.56098	3.74636	1.52863
5	52	1	0	0	1	0	0	0	1	0		88.3	39	0.56	89.4	36	0.6		0.313096	0.297885	0.313096			14.9447	7.76742	4.38884	3.09296	3.2392	3.71771	2.41578	2.12648	1.63459	0.78219	0.20551	0.59348	0.23703	0.34324	0.41356	0.59032	0.37581	0.31534	0.44601	0.10172			14.3864	8.51738	4.13839	2.52511
6	57	1	0	0	0	0	0	0	1	0		83.9	23.7	0.72	80.4	51.6	0.36		0.28614	0.274468	0.28614			15.0912	8.7965	4.04433	3.83115	2.6141	1.78439	2.41484	2.27808	1.73318	1.90871	2.51822	2.16449	0.77251	0.28416	0.34045	0.59328	0.5879	0.48309	0.2744	0.2258			14.4615	9.00807	5.46578	4.14391
7	62	0	1	1	0							70.1	18.4	0.74	67.1	19.3	0.71		0.325162	0.334767	0.334767			14.154	8.76667	4.26118	2.35889	2.51676	2.04593	0.34461	1.28475	1.38176	0.65906	0.18548	0.74506	0.37538	0.89215	0.99522	0.26928	0.39583	0.63847	0.77625	0.48242			14.3044	8.40733	5.75464	2.05544
8	62	1	/	/	/							86	26.9	0.69	78.5	31.7	0.6		0.29488	0.278021	0.29488			13.5099	8.72941	4.80666	3.08754	3.64195	2.55681	1.32157	1.60731	0.85661	0.86528	1.52852	0.85971	0.275	0.29434	0.42463	0.35812	0.36926	0.29252	0.25792	0.17191			13.358	8.73057	5.51963	3.23523
9	57	0	0	0	0	0	1	0	0	0		101	37.8	0.63	86.4	36	0.58		0.27337	0.293433	0.293433			14.6009	5.25055	3.66799	3.77212	4.25491	3.22511	2.62088	2.69578	2.74113	0.51203	1.18279	1.11963	1.27451	1.54557	0.58081	0.51673	0.98819	1.01333	0.94021	0.90754			16.6662	12.3139	5.31582	2.14208
10	73	1	0	0	0	0	0	1	1	0		80.2	26.5	0.67	72	15.2	0.79		0.305714	0.347686	0.347686			14.9798	8.47294	3.26643	3.82548	3.79981	1.97893	3.12862	1.82073	0.86415	1.07897	0.92126	0.95531	1.10234	0.40492	0.41783	0.8348	0.49431	0.06321	0.36381	0.22582			16.9531	8.64668	3.73124	3.01361
11	56	1	/	/	/	0	0	0	1	0		134	51	0.62	88.7	31.7	0.64		0.434081	0.361285	0.434081			19.2735	7.49956	2.62371	2.17134	2.48899	2.64409	1.74266	0.77681	0.77894	0.58349	0.4603	0.17807	0.24834	0.19033	0.42279	0.11847	0.25449	0.38812	0.81081	0.74588			23.3853	12.3878	5.73856	3.95925
12	50	0	0	0	0							85.5	32.7	0.62	84.5	24	0.72		0.361595	0.384671	0.384671			16.4787	9.49329	5.09871	2.71327	1.60798	1.10963	2.00512	1.70322	0.99043	1.00771	1.0177	0.23653	0.03622	0.32141	0.09812	0.26016	0.2357	0.41883	0.39271	0.34687			13.4717	6.53715	2.48129	2.67478
13	58	0	0	0	0							98.1	44.4	0.55	87.4	39.1	0.55		0.339996	0.288591	0.339996			13.8034	6.75768	4.54457	2.46266	2.98946	3.0121	0.70475	1.35212	0.46892	0.50443	0.88122	0.37581	0.24779	0.53587	0.72385	0.30366	0.35129	0.16936	0.07373	0.33606			14.0248	8.04767	4.29246	3.73716
14	72	1	1	0	0							85.5	24.2	0.72	81.2	28.5	0.65		0.339498	0.296793	0.339498			16.9279	8.7997	5.30751	3.59697	4.63776	2.04109	2.27358	1.26209	0.5482	0.85512	0.33406	0.66934	0.34582	0.22791	0.40793	0.49359	0.36895	0.41452	0.31805	0.03137			18.1758	12.7934	6.39724	2.53623
15	54	1	1	0	1	1	0	1	0	0		68.9	32.2	0.53	60.1	29.5	0.51		0.336016	0.304665	0.336016			8.76568	3.03439	1.65452	2.33514	2.85393	1.47168	0.36631	1.2621	0.75538	0.07445	0.88105	0.32498	0.36777	0.34834	0.43852	0.37998	0.17119	0.25348	0.13139	0.21678			10.0935	4.36221	3.68063	2.10358
16	65	1	0	0	0							76.8	28.1	0.63	72.8	22.6	0.69		0.356263	0.345707	0.356263			16.8458	8.89999	3.76693	1.89358	3.95018	4.30249	1.74091	0.62029	0.92556	0.49496	0.858	0.9606	0.6206	0.23131	0.14233	0.18578	0.15524	0.11628	0.13511	0.4388			17.1507	9.02814	4.5252	1.88849
17	56	1	1	0	1	1	0	0	0	0		79.2	48	0.39	104	40.3	0.61		0.325143	0.291528	0.325143			20.5539	11.5875	5.69649	3.5894	2.96587	4.19435	3.92262	1.79851	0.92157	1.29622	1.39109	0.38623	0.71212	0.87595	0.62081	0.72569	0.52779	0.54034	0.43229	0.47628			16.1596	8.11442	4.14031	3.53855
18	76	1	1	0	0							57.7	16	0.72	63.9	17.7	0.72		0.335833	0.275007	0.335833			15.195	7.71988	2.56625	4.48708	4.11338	1.20761	2.21003	2.17749	0.66979	0.58359	0.19087	0.35104	0.95654	1.05923	0.5502	0.24246	0.34051	0.41022	0.12799	0.08654			11.2673	8.46548	5.49211	3.03668
19	69	1	1	0	1	1	0	0	1	0		85.5	25.3	0.7	94.3	25.7	0.73		0.367072	0.291235	0.367072			24.3174	12.3796	4.34783	3.74964	5.45185	3.58285	1.05777	1.92919	1.12271	1.12306	1.59591	1.20095	1.01165	1.21475	0.66085	0.35311	0.18571	0.20764	0.40707	0.3474			17.6396	11.9978	7.22378	3.00252
20	55	0	1	0	0	1	0	0	1	0		104	36.6	0.65	95.7	37.1	0.61		0.355898	0.342164	0.355898			17.4327	10.0045	3.32757	4.70105	4.28037	1.28969	1.07479	0.86855	0.40095	0.24949	0.60272	0.43228	1.01172	0.97465	0.2859	0.22766	0.21949	0.44713	0.83459	0.31665			19.7646	11.3528	3.64625	3.57052
21	59	0	0	0	0	0	0	0	1	0		53.6	21.4	0.6	63.5	23.6	0.63		0.360922	0.380815	0.380815			11.5846	4.63806	0.39475	1.99192	2.73303	1.26818	0.64968	1.43939	0.73267	0.72409	1.13409	0.94545	0.34975	0.72193	0.54975	0.47599	0.32641	0.44684	0.53786	0.4528			11.6893	5.41201	2.02001	1.40274
22	58	0	1	0	0	0	0	0	1	0		59.6	18.4	0.69	54.9	18.9	0.66		0.350963	0.33682	0.350963			12.2824	5.15285	4.4947	2.21047	1.54347	1.04813	0.82167	1.66516	1.19014	0.74002	1.0294	1.04771	0.42335	0.27595	0.04205	0.11633	0.11294	0.18358	0.33904	0.27704			12.7991	6.1401	3.76418	1.78452
23	74	0	0	0	0	0	1	0	0	0		95.6	30.4	0.68	75.5	25	0.67		0.34607	0.286057	0.34607			18.5886	11.2825	4.58748	4.80775	4.48554	2.13277	1.39576	1.37183	0.13795	0.98201	0.75858	0.63529	0.12276	0.38862	0.39958	0.30208	0.63507	0.36142	0.308	0.02993			12.7488	11.4223	4.01859	3.80826
24	71	0	0	0	0							43.7	16.9	0.61	39.1	16.8	0.57		0.359619	0.355515	0.359619			8.46444	3.39435	0.91739	1.76442	1.72328	0.75683	1.05164	1.44101	0.48085	0.69182	0.78559	0.31737	0.47553	0.32978	0.04503	0.27149	0.0965	0.26331	0.17205	0.09459			9.70863	5.45266	1.30617	1.49936
/ denotes a blank description of the disease history in the medical records, we assume these participants do not have these diseases in this study
[truncated: 16 more columns]

## Sheet: Model parameters
Measured	Diameter (mm)
	Ascending aorta	27.9	subclavian artery	6.07/7.24
	Aortic arch	24.2	Common Carotid Artery	4.89/5.69
	Thoracic aorta	19.7	Internal Carotid Artery	4.36/5.47
	Abdominal aorta	14.6	External Carotid Artery	3.23/3.99
	Brachiocephalic artery	9.99	vertebral artery	3.28/3.53
	Stroke volume(mL)	68.4
	tsys(s)	0.06	tdia(s)	0.24
	SBP(mmHg)	133	DBP(mmHg)	82
	stenosis degree	0.43	stenosis location	C5 segment LICA
	stenosis length(mm)	4.7
Fitted	E-aorta	1.013	CR	1.754
	ELCCA	0.801	ERCCA	2.34
	ELICA	1.463	ERICA	3.703
	ELECA	0.25	ERECA	0.238
	RLICA	0.13	RRICA	0.947
	CLICA	2.134	CRICA	14.014
	CLECA	0.421	CRECA	1.064

## Sheet: Regression-1
Left PSV						Left EDV						Left RI
	coefficient	standard error	p value				coefficient	standard error	p value				coefficient	standard error	p value
Intercept	105.558	20.4698	3.2878e-06			Intercept	52.0534	7.54511	4.68768e-09			Intercept	0.44604	0.08135	9.93926e-07
Age	-0.33207	0.32371	0.3093			Age	-0.34879	0.11932	0.00496			Age	0.00319	0.00129	0.01615
Male Gender	-0.76318	5.44484	0.88902			Male Gender	-1.34073	2.00696	0.5068			Male Gender	0.0117	0.02164	0.59073
Hypertension	-3.93162	5.91429	0.50888			Hypertension	-2.81693	2.17999	0.20151			Hypertension	0.00793	0.02351	0.73714
Diabetes	-9.85914	6.42406	0.13038			Diabetes	-4.54583	2.36789	0.0599			Diabetes	0.01435	0.02553	0.57616
Hyperlipidemia	7.03701	6.00151	0.24586			Hyperlipidemia	4.99666	2.21214	0.02774			Hyperlipidemia	-0.0258	0.02385	0.2839
Stenosis	-6.778	5.86231	0.25242			Stenosis	-0.80481	2.16084	0.71094			Stenosis	-0.02488	0.0233	0.29007
Right PSV						Right EDV						Right RI
	coefficient	standard error	p value				coefficient	standard error	p value				coefficient	standard error	p value
Intercept	93.8572	17.9042	2.59787e-06			Intercept	54.8087	9.51517	3.91378e-07			Intercept	0.32426	0.10476	0.00309
Age	-0.26859	0.28485	0.34985			Age	-0.4046	0.15139	0.00988			Age	0.00469	0.00167	0.00674
Male Gender	2.33778	4.23757	0.5834			Male Gender	-1.92697	2.25205	0.3959			Male Gender	0.02933	0.02479	0.24196
Hypertension	-3.48327	4.49732	0.44194			Hypertension	-2.55829	2.3901	0.28913			Hypertension	0.01456	0.02631	0.58232
Diabetes	2.22643	4.77862	0.64312			Diabetes	-1.27655	2.5396	0.61721			Diabetes	0.03475	0.02796	0.21927
Hyperlipidemia	8.87362	4.78382	0.06897			Hyperlipidemia	0.65558	2.54236	0.79748			Hyperlipidemia	0.02697	0.02799	0.33943
Stenosis	-11.7946	4.64719	0.01401			Stenosis	1.01697	2.46975	0.68211			Stenosis	-0.07213	0.02719	0.01042
Left FHR
	coefficient	standard error	p value
Intercept	0.27989	0.03945	2.21599e-09
Age	0.00109	0.000623915	0.08624
Male Gender	-0.0197	0.01049	0.06555
Hypertension	0.00168	0.0114	0.88358
Diabetes	-0.01241	0.01238	0.32033
Hyperlipidemia	-0.000292624	0.01157	0.97991
Stenosis	0.0426	0.0113	0.000389951
Right FHR
	coefficient	standard error	p value
Intercept	0.36137	0.04024	2.27596e-12
Age	-0.000410187	0.000640244	0.5244
Male Gender	-0.02109	0.00952	0.03096
Hypertension	0.00231	0.01011	0.8203
Diabetes	-0.00228	0.01074	0.83266
Hyperlipidemia	-0.00739	0.01075	0.49501
Stenosis	0.05267	0.01045	5.32002e-06

## Sheet: Regression-2
Left PSV						Left EDV						Left RI
	coefficient	standard error	p value				coefficient	standard error	p value				coefficient	standard error	p value
Intercept	80.0257	8.43402	5.92975e-11			Intercept	51.4701	12.0085	0.000163943			Intercept	0.45891	0.13252	0.00154
CCBs	-2.20875	7.25803	0.7628			Age	-0.36534	0.19389	0.06894			Age	0.00277	0.00213	0.20433
Cerebral Vasodilators	20.4966	8.63433	0.02358			Hyperlipidemia	4.25532	3.14099	0.18528			CCBs	-0.02843	0.03406	0.41002
ARBs et al.	8.56074	7.60911	0.26868			CCBs	0.55641	3.2709	0.86603			Cerebral Vasodilators	-0.00194	0.04036	0.96201
hypolipidemic drugs	-13.7131	9.8052	0.17128			Cerebral Vasodilators	7.36926	3.64129	0.05168			ARBs et al.	0.03111	0.03556	0.38819
Hypoglycemic Drugs	7.77089	7.11244	0.28249			ARBs et al.	-0.36483	3.15552	0.9087			hypolipidemic drugs	0.02315	0.03347	0.49416
Stenosis	-18.6996	7.34852	0.0158			hypolipidemic drugs	-0.78324	3.07121	0.80039			Hypoglycemic Drugs	-0.04435	0.04598	0.34199
						Hypoglycemic Drugs	-1.62248	4.07447	0.69321			Stenosis	-0.01406	0.03587	0.69768
Right PSV						Stenosis	-4.69729	3.17942	0.14966
	coefficient	standard error	p value
Intercept	80.4311	7.10896	3.04645e-13			Right EDV						Right RI
CCBs	-2.59218	6.16243	0.67659				coefficient	standard error	p value				coefficient	standard error	p value
Cerebral Vasodilators	-4.86089	7.52507	0.52252			Intercept	44.6604	14.5576	0.00421			Intercept	0.29121	0.16424	0.08518
ARBs et al.	-5.16375	6.35323	0.42184			Age	-0.20633	0.23527	0.38666			Age	0.00497	0.00265	0.06997
hypolipidemic drugs	7.19387	5.72704	0.21739			CCBs	-2.07388	3.151	0.51486			CCBs	0.02318	0.03555	0.51874
Hypoglycemic Drugs	1.42955	7.17523	0.84323			Cerebral Vasodilators	-4.16823	3.90209	0.29295			Cerebral Vasodilators	0.02707	0.04402	0.54276
Stenosis	-12.6635	6.30101	0.05222			ARBs et al.	-5.30282	3.26536	0.11362			ARBs et al.	0.02625	0.03684	0.48093
						hypolipidemic drugs	-0.15104	2.93097	0.9592			hypolipidemic drugs	0.03974	0.03307	0.23776
						Hypoglycemic Drugs	2.18339	3.68832	0.55778			Hypoglycemic Drugs	-0.03045	0.04161	0.46927
						Stenosis	-2.80793	3.34137	0.40658			Stenosis	-0.02702	0.0377	0.47844
Left FHR
	coefficient	standard error	p value
Intercept	0.31697	0.01922	0
Male Gender	-0.01428	0.01383	0.30949
CCBs	0.01236	0.01497	0.41508
Cerebral Vasodilators	0.01098	0.0181	0.54817
ARBs et al.	0.01191	0.0156	0.45079
hypolipidemic drugs	0.02396	0.01445	0.10714
Hypoglycemic Drugs	-0.01799	0.02004	0.37605
Stenosis	0.05232	0.01494	0.00139
Right FHR
	coefficient	standard error	p value
Intercept	0.32473	0.01678	0
Male Gender	-0.02371	0.0124	0.06434
CCBs	0.0187	0.01347	0.17412
Cerebral Vasodilators	0.00345	0.01646	0.83517
ARBs et al.	0.01463	0.014	0.30354
hypolipidemic drugs	0.000631251	0.01251	0.96004
Hypoglycemic Drugs	-0.01224	0.01628	0.4574
Stenosis	0.05566	0.01401	0.000349218
